# Supplementary material for: Statistically derived geometrical landscapes capture principles of decision-making dynamics during cell fate transitions
Source: Cell Syst. 2022 Jan 19;13(1):12–28.e3. doi: 10.1016/j.cels.2021.08.013 (PMC8785827; doi:10.1016/j.cels.2021.08.013)
Supplement: Table S2. Clustered data: all clustering proportions obtained for the datasets described in Table S1 — Sheets 1, 2, 3 and 5 contain two tables: the first table details the proportions of cells in all clusters identified by the clustering algorithm (see Methods S1 Section 2 for more details). In some days more than one cluster is assigned to the same cell identity as explained in Methods S1 Section 2. The second table in these sheets shows the aggregated proportions by cell identity. The latter in sheets 1 and 2 were used to perform the fitting (initial and test experimental series). Sheets 2 and 3 correspond to the same experimental series (Test) with different sets of markers. Sheet 4 contains their comparison. The first table in sheet 4 contains the differences per cell identity, the subsequent two are the right-hand tables in sheets 2 and 3, respectively. [file mmc2.xlsx]

## Sheet: Initial Exp Series
		EPI	Tr	CE	CE	AN	PN	PN	EM	LM	Unclassified				EPI	Tr	AN	PN	M	CE	UT
No CHIR	Day 2	1	0	0	0	0	0	0	0	0	0		No CHIR	Day 2	1	0	0	0	0	0	0
	Day 2.5	0.972778	0.00625	0.0105556	0	0	0	0	0	0	0.0104167			Day 2.5	0.972778	0.00625	0	0	0	0.0105556	0.0104167
	Day 3	0.980833	0	0.00180556	0.00986111	0	0	0	0.000138889	0	0.00736111			Day 3	0.980833	0	0	0	0.000138889	0.0116667	0.00736111
	Day 3.5	0	0	0.000555556	0.00166667	0.957222	0.0168056	0.00833333	0.000138889	0	0.0152778			Day 3.5	0	0	0.957222	0.0251389	0.000138889	0.00222222	0.0152778
	Day 4	0	0	0	0	0.91375	0.00972222	0.0370833	0.000277778	0.00472222	0.0344444			Day 4	0	0	0.91375	0.0468056	0.005	0	0.0344444
	Day 4.5	0	0	0.00125	0	0.703056	0.15125	0.0406944	0	0.00569444	0.0980556			Day 4.5	0	0	0.895	0	0.00569444	0.00125	0.0980556
	Day 5	0	0	0.00666667	0	0.2975	0.603611	0	0.000555556	0.00930556	0.0823611			Day 5	0	0	0.901111	0	0.00986111	0.00666667	0.0823611
CHIR 2-2.5	Day 2	1	0	0	0	0	0	0	0	0	0		CHIR 2-2.5	Day 2	1	0	0	0	0	0	0
	Day 2.5	0.0193056	0.593056	0.334028	0	0	0	0	0	0	0.0536111			Day 2.5	0.0193056	0.593056	0	0	0	0.334028	0.0536111
	Day 3	0.494306	0	0.281528	0.114306	0	0	0	0.0102778	0	0.0995833			Day 3	0.494306	0	0	0	0.0102778	0.395833	0.0995833
	Day 3.5	0	0	0.00291667	0.0118056	0.494028	0.409306	0.0236111	0.000694444	0	0.0576389			Day 3.5	0	0	0.494028	0.432917	0.000694444	0.0147222	0.0576389
	Day 4	0	0	0.00166667	0	0.531389	0.274861	0.0794444	0.00125	0.0120833	0.0993056			Day 4	0	0	0.531389	0.354306	0.0133333	0.00166667	0.0993056
	Day 4.5	0	0	0.00444444	0	0.489028	0.142778	0.231944	0.000138889	0.0184722	0.113194			Day 4.5	0	0	0.531389	0.332361	0.0186111	0.00444444	0.113194
	Day 5	0	0	0.0154167	0	0.451806	0.426528	0	0.000416667	0.0131944	0.0926389			Day 5	0	0	0.531389	0.346944	0.0136111	0.0154167	0.0926389
CHIR 2-3	Day 2	1	0	0	0	0	0	0	0	0	0		CHIR 2-3	Day 2	1	0	0	0	0	0	0
	Day 2.5	0.0193056	0.593056	0.334028	0	0	0	0	0	0	0.0536111			Day 2.5	0.0193056	0.593056	0	0	0	0.334028	0.0536111
	Day 3	0.0280556	0	0.370139	0.428056	0	0	0	0.0706944	0	0.103056			Day 3	0.0280556	0	0	0	0.0706944	0.798194	0.103056
	Day 3.5	0	0	0.100694	0.118194	0.0354167	0.427083	0.171528	0.0265278	0	0.120556			Day 3.5	0	0	0.0354167	0.598611	0.0265278	0.218889	0.120556
	Day 4	0	0	0.04	0	0.0348611	0.393611	0.300417	0.00236111	0.126528	0.102222			Day 4	0	0	0.0348611	0.694028	0.128889	0.04	0.102222
	Day 4.5	0	0	0.0223611	0	0.0938889	0.160278	0.490972	0	0.116111	0.116389			Day 4.5	0	0	0.0348611	0.710278	0.116111	0.0223611	0.116389
	Day 5	0	0	0.0415278	0	0.189167	0.593611	0	0.000555556	0.102083	0.0730556			Day 5	0	0	0.0348611	0.747917	0.102639	0.0415278	0.0730556
CHIR 2-3.5	Day 2	1	0	0	0	0	0	0	0	0	0		CHIR 2-3.5	Day 2	1	0	0	0	0	0	0
	Day 2.5	0.0193056	0.593056	0.334028	0	0	0	0	0	0	0.0536111			Day 2.5	0.0193056	0.593056	0	0	0	0.334028	0.0536111
	Day 3	0.0280556	0	0.370139	0.428056	0	0	0	0.0706944	0	0.103056			Day 3	0.0280556	0	0	0	0.0706944	0.798194	0.103056
	Day 3.5	0	0	0.304306	0.309028	0.00291667	0.0144444	0.0281944	0.239583	0	0.101528			Day 3.5	0	0	0.00291667	0.0426389	0.239583	0.613333	0.101528
	Day 4	0	0	0.4775	0	0.00208333	0.00236111	0.0709722	0.235417	0.117361	0.0943056			Day 4	0	0	0.00208333	0.0733333	0.352778	0.4775	0.0943056
	Day 4.5	0	0	0.236528	0	0.0125	0.212917	0.0075	0.000138889	0.440278	0.0901389			Day 4.5	0	0	0.00208333	0.230833	0.440417	0.236528	0.0901389
	Day 5	0	0	0.075	0	0.175556	0.172778	0	0.000416667	0.462639	0.113611			Day 5	0	0	0.00208333	0.34625	0.463056	0.075	0.113611
CHIR 2-4	Day 2	1	0	0	0	0	0	0	0	0	0		CHIR 2-4	Day 2	1	0	0	0	0	0	0
	Day 2.5	0.0193056	0.593056	0.334028	0	0	0	0	0	0	0.0536111			Day 2.5	0.0193056	0.593056	0	0	0	0.334028	0.0536111
	Day 3	0.0280556	0	0.370139	0.428056	0	0	0	0.0706944	0	0.103056			Day 3	0.0280556	0	0	0	0.0706944	0.798194	0.103056
	Day 3.5	0	0	0.304306	0.309028	0.00291667	0.0144444	0.0281944	0.239583	0	0.101528			Day 3.5	0	0	0.00291667	0.0426389	0.239583	0.613333	0.101528
	Day 4	0	0	0.5625	0	0.000277778	0.00138889	0.0140278	0.369583	0.0245833	0.0276389			Day 4	0	0	0.000277778	0.0154167	0.394167	0.5625	0.0276389
	Day 4.5	0	0	0.502778	0	0.00111111	0.025	0.00180556	0.111806	0.315833	0.0416667			Day 4.5	0	0	0.000277778	0.0276389	0.427639	0.502778	0.0416667
	Day 5	0	0	0.342083	0	0.0468056	0.0143056	0	0.0025	0.5425	0.0518056			Day 5	0	0	0.000277778	0.0608333	0.545	0.342083	0.0518056
CHIR 2-5	Day 2	1	0	0	0	0	0	0	0	0	0		CHIR 2-5	Day 2	1	0	0	0	0	0	0
	Day 2.5	0.0193056	0.593056	0.334028	0	0	0	0	0	0	0.0536111			Day 2.5	0.0193056	0.593056	0	0	0	0.334028	0.0536111
	Day 3	0.0280556	0	0.370139	0.428056	0	0	0	0.0706944	0	0.103056			Day 3	0.0280556	0	0	0	0.0706944	0.798194	0.103056
	Day 3.5	0	0	0.304306	0.309028	0.00291667	0.0144444	0.0281944	0.239583	0	0.101528			Day 3.5	0	0	0.00291667	0.0426389	0.239583	0.613333	0.101528
	Day 4	0	0	0.5625	0	0.000277778	0.00138889	0.0140278	0.369583	0.0245833	0.0276389			Day 4	0	0	0.000277778	0.0154167	0.394167	0.5625	0.0276389
	Day 4.5	0	0	0.485972	0	0.000555556	0.00333333	0.000138889	0.418611	0.0809722	0.0104167			Day 4.5	0	0	0.000277778	0.00375	0.499583	0.485972	0.0104167
	Day 5	0	0	0.390694	0	0.00138889	0.00138889	0	0.399861	0.187361	0.0193056			Day 5	0	0	0.000277778	0.0025	0.587222	0.390694	0.0193056
CH 2-5 FGF 0-3	Day 2	1	0	0	0	0	0	0	0	0	0		CH 2-5 FGF 0-3	Day 2	1	0	0	0	0	0	0
	Day 2.5	0.0193056	0.593056	0.334028	0	0	0	0	0	0	0.0536111			Day 2.5	0.0193056	0.593056	0	0	0	0.334028	0.0536111
	Day 3	0.0280556	0	0.370139	0.428056	0	0	0	0.0706944	0	0.103056			Day 3	0.0280556	0	0	0	0.0706944	0.798194	0.103056
	Day 3.5	0	0	0.282639	0.169861	0.00291667	0.0613889	0.0683333	0.243472	0	0.171389			Day 3.5	0	0	0.00291667	0.129722	0.243472	0.4525	0.171389
	Day 4	0	0	0.309583	0	0.000416667	0.00805556	0.188333	0.311944	0.0725	0.109167			Day 4	0	0	0.000416667	0.196389	0.384444	0.309583	0.109167
	Day 4.5	0	0	0.223611	0	0.00194444	0.274722	0.00861111	0.104861	0.304583	0.0816667			Day 4.5	0	0	0.000416667	0.284861	0.409444	0.223611	0.0816667
	Day 5	0	0	0.164028	0	0.279306	0.0201389	0	0.0286111	0.387083	0.120833			Day 5	0	0	0.000416667	0.299028	0.415694	0.164028	0.120833
CH 2-5 FGF 0-3.5	Day 2	1	0	0	0	0	0	0	0	0	0		CH 2-5 FGF 0-3.5	Day 2	1	0	0	0	0	0	0
	Day 2.5	0.0193056	0.593056	0.334028	0	0	0	0	0	0	0.0536111			Day 2.5	0.0193056	0.593056	0	0	0	0.334028	0.0536111
	Day 3	0.0280556	0	0.370139	0.428056	0	0	0	0.0706944	0	0.103056			Day 3	0.0280556	0	0	0	0.0706944	0.798194	0.103056
	Day 3.5	0	0	0.290556	0.199583	0.00388889	0.00888889	0.025	0.324306	0	0.147778			Day 3.5	0	0	0.00388889	0.0338889	0.324306	0.490139	0.147778
	Day 4	0	0	0.444583	0	0.000277778	0.00138889	0.0144444	0.408611	0.0865278	0.0441667			Day 4	0	0	0.000277778	0.0158333	0.495139	0.444583	0.0441667
	Day 4.5	0	0	0.364167	0	0.000833333	0.0255556	0.000833333	0.211806	0.357361	0.0394444			Day 4.5	0	0	0.000277778	0.0269444	0.569167	0.364167	0.0394444
	Day 5	0	0	0.306667	0	0.0479167	0.00833333	0	0.0797222	0.467361	0.09			Day 5	0	0	0.000277778	0.0559722	0.547083	0.306667	0.09
CH 2-5 FGF 0-4	Day 2	1	0	0	0	0	0	0	0	0	0		CH 2-5 FGF 0-4	Day 2	1	0	0	0	0	0	0
	Day 2.5	0.0193056	0.593056	0.334028	0	0	0	0	0	0	0.0536111			Day 2.5	0.0193056	0.593056	0	0	0	0.334028	0.0536111
	Day 3	0.0280556	0	0.370139	0.428056	0	0	0	0.0706944	0	0.103056			Day 3	0.0280556	0	0	0	0.0706944	0.798194	0.103056
	Day 3.5	0	0	0.290556	0.199583	0.00388889	0.00888889	0.025	0.324306	0	0.147778			Day 3.5	0	0	0.00388889	0.0338889	0.324306	0.490139	0.147778
	Day 4	0	0	0.523333	0	0.000138889	0.00194444	0.0163889	0.395417	0.0280556	0.0347222			Day 4	0	0	0.000138889	0.0183333	0.423472	0.523333	0.0347222
	Day 4.5	0	0	0.477083	0	0.00111111	0.0247222	0.000694444	0.287083	0.189722	0.0195833			Day 4.5	0	0	0.000138889	0.0263889	0.476806	0.477083	0.0195833
	Day 5	0	0	0.409861	0	0.00819444	0.0025	0	0.169167	0.357778	0.0525			Day 5	0	0	0.000138889	0.0105556	0.526944	0.409861	0.0525
CH 2-5 FGF 0-4.5	Day 2	1	0	0	0	0	0	0	0	0	0		CH 2-5 FGF 0-4.5	Day 2	1	0	0	0	0	0	0
	Day 2.5	0.0193056	0.593056	0.334028	0	0	0	0	0	0	0.0536111			Day 2.5	0.0193056	0.593056	0	0	0	0.334028	0.0536111
	Day 3	0.0280556	0	0.370139	0.428056	0	0	0	0.0706944	0	0.103056			Day 3	0.0280556	0	0	0	0.0706944	0.798194	0.103056
	Day 3.5	0	0	0.290556	0.199583	0.00388889	0.00888889	0.025	0.324306	0	0.147778			Day 3.5	0	0	0.00388889	0.0338889	0.324306	0.490139	0.147778
	Day 4	0	0	0.523333	0	0.000138889	0.00194444	0.0163889	0.395417	0.0280556	0.0347222			Day 4	0	0	0.000138889	0.0183333	0.423472	0.523333	0.0347222
	Day 4.5	0	0	0.504306	0	0.000555556	0.00166667	0.000277778	0.416389	0.0661111	0.0106944			Day 4.5	0	0	0.000138889	0.00236111	0.4825	0.504306	0.0106944
	Day 5	0	0	0.466806	0	0.000416667	0.00166667	0	0.234722	0.27125	0.0251389			Day 5	0	0	0.000138889	0.00194444	0.505972	0.466806	0.0251389
CH 2-5 FGF 0-5	Day 2	1	0	0	0	0	0	0	0	0	0		CH 2-5 FGF 0-5	Day 2	1	0	0	0	0	0	0
	Day 2.5	0.0193056	0.593056	0.334028	0	0	0	0	0	0	0.0536111			Day 2.5	0.0193056	0.593056	0	0	0	0.334028	0.0536111
	Day 3	0.0280556	0	0.370139	0.428056	0	0	0	0.0706944	0	0.103056			Day 3	0.0280556	0	0	0	0.0706944	0.798194	0.103056
	Day 3.5	0	0	0.290556	0.199583	0.00388889	0.00888889	0.025	0.324306	0	0.147778			Day 3.5	0	0	0.00388889	0.0338889	0.324306	0.490139	0.147778
	Day 4	0	0	0.523333	0	0.000138889	0.00194444	0.0163889	0.395417	0.0280556	0.0347222			Day 4	0	0	0.000138889	0.0183333	0.423472	0.523333	0.0347222
	Day 4.5	0	0	0.504306	0	0.000555556	0.00166667	0.000277778	0.416389	0.0661111	0.0106944			Day 4.5	0	0	0.000138889	0.00236111	0.4825	0.504306	0.0106944
	Day 5	0	0	0.404722	0	0.000833333	0.00319444	0	0.36	0.204861	0.0263889			Day 5	0	0	0.000138889	0.00388889	0.564861	0.404722	0.0263889

## Sheet: Test Exp Series
		EPI	EPI	Tr	CE	CE	CE	AN	AN	PN	EM	LM	Unclassified				EPI	Tr	AN	PN	M	CE	UT
No CHIR	Day 2	1	0	0	0	0	0	0	0	0	0	0	0		No CHIR	Day 2	1	0	0	0	0	0	0
	Day 2.5	0.34356	0	0.51884	0.00264	0	0	0	0	0	0	0	0.13496			Day 2.5	0.8624	0	0	0	0	0.00264	0.13496
	Day 3	0.645	0.20234	0	0.00012	0.00074	0.0451	0	0	0	0	0	0.1067			Day 3	0.84734	0	0	0	0	0.04596	0.1067
	Day 3.5	0	0	0	0.00682	0.00056	0.00018	0.6183	0.24972	0.00926	2e-05	0	0.11514			Day 3.5	0	0	0.86802	0.00926	2e-05	0.00756	0.11514
	Day 4	0	0	0	0.00572	0.00074	0	0.94896	0	0.02124	0.00018	0.00538	0.01778			Day 4	0	0	0.94896	0.02124	0.00556	0.00646	0.01778
	Day 4.5	0	0	0	0.00078	0.0009	0	0.6788	0.16536	0.03872	0.00016	0.00866	0.10662			Day 4.5	0	0	0.88288	0	0.00882	0.00168	0.10662
	Day 5	0	0	0	0.01246	0	0	0	0	0.98014	0.00026	0.0025	0.00464			Day 5	0	0	0.94896	0.03118	0.00276	0.01246	0.00464
CHIR 2-2.5	Day 2	1	0	0	0	0	0	0	0	0	0	0	0		CHIR 2-2.5	Day 2	1	0	0	0	0	0	0
	Day 2.5	0.13984	0	0.56804	0.1346	0	0	0	0	0	0	0	0.15752			Day 2.5	0.13984	0.56804	0	0	0	0.1346	0.15752
	Day 3	0.52922	0.18204	0	0.00766	0.0265	0.11534	0	0	0	0	0	0.13924			Day 3	0.71126	0	0	0	0	0.1495	0.13924
	Day 3.5	0	0	0	0.01738	0.00356	0.00116	0.47304	0.20072	0.13264	0	0	0.1715			Day 3.5	0	0	0.67376	0.13264	0	0.0221	0.1715
	Day 4	0	0	0	0.01262	0.0014	0	0.67262	0	0.25324	0.00018	0.01266	0.04728			Day 4	0	0	0.67262	0.25324	0.01284	0.01402	0.04728
	Day 4.5	0	0	0	0.0003	0.0006	0	0.70402	0.09456	0.09512	0.00032	0.01468	0.0904			Day 4.5	0	0	0.67262	0.22108	0.015	0.0009	0.0904
	Day 5	0	0	0	0.01154	0	0	0	0	0.97284	0.00046	0.00864	0.00652			Day 5	0	0	0.67262	0.30022	0.0091	0.01154	0.00652
CHIR 2-3	Day 2	1	0	0	0	0	0	0	0	0	0	0	0		CHIR 2-3	Day 2	1	0	0	0	0	0	0
	Day 2.5	0.13984	0	0.56804	0.1346	0	0	0	0	0	0	0	0.15752			Day 2.5	0.13984	0.56804	0	0	0	0.1346	0.15752
	Day 3	0.09966	0.03952	0	0.17918	0.0888	0.45226	0	0	0	0	0	0.14058			Day 3	0	0.13918	0	0	0	0.72024	0.14058
	Day 3.5	0	0	0	0.24712	0.11946	0.0816	0.04522	0.01916	0.32032	0.02136	0	0.14576			Day 3.5	0	0	0.06438	0.32032	0.02136	0.44818	0.14576
	Day 4	0	0	0	0.05576	0.02046	0	0.12718	0	0.58218	0.0017	0.13466	0.07806			Day 4	0	0	0.12718	0.58218	0.13636	0.07622	0.07806
	Day 4.5	0	0	0	0.00094	0.00856	0	0.24252	0.1002	0.4178	0.00124	0.13576	0.09298			Day 4.5	0	0	0.12718	0.63334	0.137	0.0095	0.09298
	Day 5	0	0	0	0.01488	0	0	0	0	0.82	0.00302	0.14514	0.01696			Day 5	0	0	0.12718	0.69282	0.14816	0.01488	0.01696
CHIR 2-5	Day 2	1	0	0	0	0	0	0	0	0	0	0	0		CHIR 2-5	Day 2	1	0	0	0	0	0	0
	Day 2.5	0.13984	0	0.56804	0.1346	0	0	0	0	0	0	0	0.15752			Day 2.5	0.13984	0.56804	0	0	0	0.1346	0.15752
	Day 3	0.09966	0.03952	0	0.17918	0.0888	0.45226	0	0	0	0	0	0.14058			Day 3	0	0.13918	0	0	0	0.72024	0.14058
	Day 3.5	0	0	0	0.11054	0.09148	0.49812	0.00914	0.0013	0.01158	0.19454	0	0.0833			Day 3.5	0	0	0.01044	0.01158	0.19454	0.70014	0.0833
	Day 4	0	0	0	0.06074	0.51514	0	0.00672	0	0.00588	0.24928	0.11416	0.04808			Day 4	0	0	0.00672	0.00588	0.36344	0.57588	0.04808
	Day 4.5	0	0	0	0.24556	0.12292	0	0.00862	0.00398	0.0032	0.20532	0.36676	0.04364			Day 4.5	0	0	0.00672	0.00908	0.57208	0.36848	0.04364
	Day 5	0	0	0	0.36296	0	0	0	0	0.02058	0.11616	0.46546	0.03484			Day 5	0	0	0.00672	0.01386	0.58162	0.36296	0.03484
CHIR 2-3 0.1	Day 2	1	0	0	0	0	0	0	0	0	0	0	0		CHIR 2-3 0.1	Day 2	1	0	0	0	0	0	0
	Day 2.5	0.13984	0	0.56804	0.1346	0	0	0	0	0	0	0	0.15752			Day 2.5	0.13984	0.56804	0	0	0	0.1346	0.15752
	Day 3	0.09966	0.03952	0	0.17918	0.0888	0.45226	0	0	0	0	0	0.14058			Day 3	0	0.13918	0	0	0	0.72024	0.14058
	Day 3.5	0	0	0	0.26704	0.10592	0.1287	0.0528	0.01398	0.23484	0.0471	0	0.14962			Day 3.5	0	0	0.06678	0.23484	0.0471	0.50166	0.14962
	Day 4	0	0	0	0.0704	0.04792	0	0.0916	0	0.52908	0.0036	0.16852	0.08888			Day 4	0	0	0.0916	0.52908	0.17212	0.11832	0.08888
	Day 4.5	0	0	0	0.0018	0.02012	0	0.17762	0.0632	0.48028	0.00146	0.18012	0.0754			Day 4.5	0	0	0.0916	0.6295	0.18158	0.02192	0.0754
	Day 5	0	0	0	0.02324	0	0	0	0	0.77108	0.00584	0.1804	0.01944			Day 5	0	0	0.0916	0.67948	0.18624	0.02324	0.01944
CHIR 2-3 0.3	Day 2	1	0	0	0	0	0	0	0	0	0	0	0		CHIR 2-3 0.3	Day 2	1	0	0	0	0	0	0
	Day 2.5	0.13984	0	0.56804	0.1346	0	0	0	0	0	0	0	0.15752			Day 2.5	0.13984	0.56804	0	0	0	0.1346	0.15752
	Day 3	0.09966	0.03952	0	0.17918	0.0888	0.45226	0	0	0	0	0	0.14058			Day 3	0	0.13918	0	0	0	0.72024	0.14058
	Day 3.5	0	0	0	0.1572	0.1809	0.25572	0.01456	0.00672	0.14852	0.12008	0	0.1163			Day 3.5	0	0	0.02128	0.14852	0.12008	0.59382	0.1163
	Day 4	0	0	0	0.19208	0.16816	0	0.02966	0	0.22334	0.04742	0.25956	0.07978			Day 4	0	0	0.02966	0.22334	0.30698	0.36024	0.07978
	Day 4.5	0	0	0	0.03524	0.07556	0	0.0792	0.087	0.29312	0.00634	0.35964	0.0639			Day 4.5	0	0	0.02966	0.42966	0.36598	0.1108	0.0639
	Day 5	0	0	0	0.05786	0	0	0	0	0.67362	0.00326	0.25216	0.0131			Day 5	0	0	0.02966	0.64396	0.25542	0.05786	0.0131
CHIR 2-3 0.5	Day 2	1	0	0	0	0	0	0	0	0	0	0	0		CHIR 2-3 0.5	Day 2	1	0	0	0	0	0	0
	Day 2.5	0.13984	0	0.56804	0.1346	0	0	0	0	0	0	0	0.15752			Day 2.5	0.13984	0.56804	0	0	0	0.1346	0.15752
	Day 3	0.09966	0.03952	0	0.17918	0.0888	0.45226	0	0	0	0	0	0.14058			Day 3	0	0.13918	0	0	0	0.72024	0.14058
	Day 3.5	0	0	0	0.138	0.14452	0.37304	0.01158	0.00408	0.06076	0.17192	0	0.0961			Day 3.5	0	0	0.01566	0.06076	0.17192	0.65556	0.0961
	Day 4	0	0	0	0.17776	0.31336	0	0.01462	0	0.10216	0.09542	0.22798	0.0687			Day 4	0	0	0.01462	0.10216	0.3234	0.49112	0.0687
	Day 4.5	0	0	0	0.22508	0.1127	0	0.0389	0.06168	0.08336	0.02294	0.3981	0.05724			Day 4.5	0	0	0.01462	0.16932	0.42104	0.33778	0.05724
	Day 5	0	0	0	0.17666	0	0	0	0	0.43044	0.00864	0.35252	0.03174			Day 5	0	0	0.01462	0.41582	0.36116	0.17666	0.03174
CHIR 1 Pulse	Day 2	1	0	0	0	0	0	0	0	0	0	0	0		CHIR 1 Pulse	Day 2	1	0	0	0	0	0	0
	Day 2.5	0.13984	0	0.56804	0.1346	0	0	0	0	0	0	0	0.15752			Day 2.5	0.13984	0.56804	0	0	0	0.1346	0.15752
	Day 3	0.12674	0.3471	0	0.03728	0.19472	0.09138	0	0	0	0	0	0.20278			Day 3	0	0.47384	0	0	0	0.32338	0.20278
	Day 3.5	0	0	0	0.12716	0.07912	0.53766	0.03902	0.00192	0.017	0.02534	0	0.17278			Day 3.5	0	0	0.04094	0.017	0.02534	0.74394	0.17278
	Day 4	0	0	0	0.10624	0.66758	0	0.0083	0	0.00662	0.10826	0.04584	0.05716			Day 4	0	0	0.0083	0.00662	0.1541	0.77382	0.05716
	Day 4.5	0	0	0	0.4976	0.13642	0	0.00854	0.00376	0.00326	0.22588	0.07288	0.05166			Day 4.5	0	0	0.0083	0.00726	0.29876	0.63402	0.05166
	Day 5	0	0	0	0.55348	0	0	0	0	0.02006	0.19796	0.18224	0.04626			Day 5	0	0	0.0083	0.01176	0.3802	0.55348	0.04626
CHIR 2 Pulses	Day 2	1	0	0	0	0	0	0	0	0	0	0	0		CHIR 2 Pulses	Day 2	1	0	0	0	0	0	0
	Day 2.5	0.13984	0	0.56804	0.1346	0	0	0	0	0	0	0	0.15752			Day 2.5	0.13984	0.56804	0	0	0	0.1346	0.15752
	Day 3	0.12674	0.3471	0	0.03728	0.19472	0.09138	0	0	0	0	0	0.20278			Day 3	0	0.47384	0	0	0	0.32338	0.20278
	Day 3.5	0	0	0	0.11944	0.14368	0.3763	0.05748	0.00958	0.037	0.00496	0	0.25156			Day 3.5	0	0	0.06706	0.037	0.00496	0.63942	0.25156
	Day 4	0	0	0	0.15276	0.56824	0	0.02436	0	0.02024	0.03808	0.10274	0.09358			Day 4	0	0	0.02436	0.02024	0.14082	0.721	0.09358
	Day 4.5	0	0	0	0.47036	0.2189	0	0.01536	0.01572	0.00896	0.1338	0.06972	0.06718			Day 4.5	0	0	0.02436	0.01568	0.20352	0.68926	0.06718
	Day 5	0	0	0	0.65258	0	0	0	0	0.0711	0.12506	0.1112	0.04006			Day 5	0	0	0.02436	0.04674	0.23626	0.65258	0.04006

## Sheet: Test Exp Series Otx2
		EPI	Tr	CE	CE	CE	AN	AN	PN	LM	Unclassified				EPI	Tr	AN	PN	M	CE	UT
No CHIR	Day 2	1	0	0	0	0	0	0	0	0	0		No CHIR	Day 2	1	0	0	0	0	0	0
	Day 2.5	0.453767	0.4389	0	0	0	0	0	0	0	0.107333			Day 2.5	0.892667	0	0	0	0	0	0.107333
	Day 3	0.945733	0	0.0408	0	0	0	0	0	0	0.0134667			Day 3	0.945733	0	0	0	0	0.0408	0.0134667
	Day 3.5	0	0	0.00206667	0.00573333	0.00126667	0.6585	0.213333	0.0143333	0	0.104767			Day 3.5	0	0	0.871833	0.0143333	0	0.00906667	0.104767
	Day 4	0	0	0.00203333	6.66667e-05	0	0.917767	0.0368667	0.0119	0.0022	0.0291667			Day 4	0	0	0.954633	0.0119	0.0022	0.0021	0.0291667
	Day 4.5	0	0	0.00566667	0	0	0.643933	0.224433	0.0257333	0.0032	0.0970333			Day 4.5	0	0	0.954633	0	0.0032	0.00566667	0.0970333
	Day 5	0	0	0.000933333	0.00473333	0	0.558833	0.159567	0.127933	3.33333e-05	0.147967			Day 5	0	0	0.954633	0	3.33333e-05	0.00566667	0.147967
CHIR 2-2.5	Day 2	1	0	0	0	0	0	0	0	0	0		CHIR 2-2.5	Day 2	1	0	0	0	0	0	0
	Day 2.5	0.208533	0.711533	0	0	0	0	0	0	0	0.0799333			Day 2.5	0.208533	0.711533	0	0	0	0	0.0799333
	Day 3	0.8774	0	0.0944667	0	0	0	0	0	0	0.0281333			Day 3	0.8774	0	0	0	0	0.0944667	0.0281333
	Day 3.5	0	0	0.00766667	0.0806333	0.00393333	0.404	0.272533	0.0787	0	0.152533			Day 3.5	0	0	0.676533	0.0787	0	0.0922333	0.152533
	Day 4	0	0	0.0073	0.000666667	0	0.619	0.104533	0.194167	0.00736667	0.0669667			Day 4	0	0	0.723533	0.194167	0.00736667	0.00796667	0.0669667
	Day 4.5	0	0	0.00903333	0	0	0.5724	0.221533	0.0962	0.0096	0.0912333			Day 4.5	0	0	0.723533	0.1666	0.0096	0.00903333	0.0912333
	Day 5	0	0	0.00123333	0.00996667	0	0.541867	0.2216	0.0819667	0.000766667	0.1426			Day 5	0	0	0.723533	0.1219	0.000766667	0.0112	0.1426
CHIR 2-3	Day 2	1	0	0	0	0	0	0	0	0	0		CHIR 2-3	Day 2	1	0	0	0	0	0	0
	Day 2.5	0.208533	0.711533	0	0	0	0	0	0	0	0.0799333			Day 2.5	0.208533	0.711533	0	0	0	0	0.0799333
	Day 3	0.2193	0	0.7342	0	0	0	0	0	0	0.0465			Day 3	0	0.2193	0	0	0	0.7342	0.0465
	Day 3.5	0	0	0.207367	0.2207	0.0563667	0.0624	0.0473333	0.261033	0	0.1448			Day 3.5	0	0	0.109733	0.261033	0	0.484433	0.1448
	Day 4	0	0	0.0191	0.00406667	0	0.1535	0.151667	0.466933	0.109067	0.0956667			Day 4	0	0	0.305167	0.466933	0.109067	0.0231667	0.0956667
	Day 4.5	0	0	0.0341333	0	0	0.109233	0.1953	0.4235	0.1232	0.114633			Day 4.5	0	0	0.305167	0.422867	0.1232	0.0341333	0.114633
	Day 5	0	0	0.0048	0.1147	0	0.434233	0.159233	0.130967	0.0506	0.105467			Day 5	0	0	0.305167	0.419267	0.0506	0.1195	0.105467
CHIR 2-5	Day 2	1	0	0	0	0	0	0	0	0	0		CHIR 2-5	Day 2	1	0	0	0	0	0	0
	Day 2.5	0.208533	0.711533	0	0	0	0	0	0	0	0.0799333			Day 2.5	0.208533	0.711533	0	0	0	0	0.0799333
	Day 3	0.2193	0	0.7342	0	0	0	0	0	0	0.0465			Day 3	0	0.2193	0	0	0	0.7342	0.0465
	Day 3.5	0	0	0.252533	0.0730667	0.5473	0.00656667	0.0016	0.0393667	0	0.0795667			Day 3.5	0	0	0.00816667	0.0393667	0	0.8729	0.0795667
	Day 4	0	0	0.203433	0.438533	0	0.004	0.0052	0.00943333	0.264433	0.0749667			Day 4	0	0	0.0092	0.00943333	0.264433	0.641967	0.0749667
	Day 4.5	0	0	0.501167	0	0	0.00363333	0.0066	0.00696667	0.4581	0.0235333			Day 4.5	0	0	0.0092	0.008	0.4581	0.501167	0.0235333
	Day 5	0	0	0.370667	0.111533	0	0.0130667	0.0004	0.00706667	0.4418	0.0554667			Day 5	0	0	0.0092	0.0113333	0.4418	0.4822	0.0554667
CHIR 2-3 0.1	Day 2	1	0	0	0	0	0	0	0	0	0		CHIR 2-3 0.1	Day 2	1	0	0	0	0	0	0
	Day 2.5	0.208533	0.711533	0	0	0	0	0	0	0	0.0799333			Day 2.5	0.208533	0.711533	0	0	0	0	0.0799333
	Day 3	0.2193	0	0.7342	0	0	0	0	0	0	0.0465			Day 3	0	0.2193	0	0	0	0.7342	0.0465
	Day 3.5	0	0	0.282367	0.1462	0.103533	0.0557333	0.0192	0.2521	0	0.140867			Day 3.5	0	0	0.0749333	0.2521	0	0.5321	0.140867
	Day 4	0	0	0.0277	0.0049	0	0.0911333	0.107933	0.501267	0.164133	0.102933			Day 4	0	0	0.199067	0.501267	0.164133	0.0326	0.102933
	Day 4.5	0	0	0.0364	0	0	0.0749	0.143767	0.464633	0.1858	0.0945			Day 4.5	0	0	0.199067	0.484233	0.1858	0.0364	0.0945
	Day 5	0	0	0.00916667	0.1027	0	0.469633	0.0913333	0.107733	0.1183	0.101133			Day 5	0	0	0.199067	0.469633	0.1183	0.111867	0.101133
CHIR 2-3 0.3	Day 2	1	0	0	0	0	0	0	0	0	0		CHIR 2-3 0.3	Day 2	1	0	0	0	0	0	0
	Day 2.5	0.208533	0.711533	0	0	0	0	0	0	0	0.0799333			Day 2.5	0.208533	0.711533	0	0	0	0	0.0799333
	Day 3	0.2193	0	0.7342	0	0	0	0	0	0	0.0465			Day 3	0	0.2193	0	0	0	0.7342	0.0465
	Day 3.5	0	0	0.301567	0.167067	0.2323	0.0170667	0.00856667	0.159633	0	0.1138			Day 3.5	0	0	0.0256333	0.159633	0	0.700933	0.1138
	Day 4	0	0	0.169233	0.0641	0	0.0196333	0.0558	0.244067	0.3471	0.100067			Day 4	0	0	0.0754333	0.244067	0.3471	0.233333	0.100067
	Day 4.5	0	0	0.0683667	0	0	0.0222333	0.0683333	0.355267	0.405067	0.0807333			Day 4.5	0	0	0.0754333	0.3704	0.405067	0.0683667	0.0807333
	Day 5	0	0	0.0244	0.0582667	0	0.5154	0.0141333	0.0712667	0.226	0.0905333			Day 5	0	0	0.0754333	0.525367	0.226	0.0826667	0.0905333
CHIR 2-3 0.5	Day 2	1	0	0	0	0	0	0	0	0	0		CHIR 2-3 0.5	Day 2	1	0	0	0	0	0	0
	Day 2.5	0.208533	0.711533	0	0	0	0	0	0	0	0.0799333			Day 2.5	0.208533	0.711533	0	0	0	0	0.0799333
	Day 3	0.2193	0	0.7342	0	0	0	0	0	0	0.0465			Day 3	0	0.2193	0	0	0	0.7342	0.0465
	Day 3.5	0	0	0.291333	0.120033	0.376067	0.0143333	0.0048	0.0995	0	0.0939333			Day 3.5	0	0	0.0191333	0.0995	0	0.787433	0.0939333
	Day 4	0	0	0.238567	0.196433	0	0.00886667	0.0317667	0.110933	0.3249	0.0885333			Day 4	0	0	0.0406333	0.110933	0.3249	0.435	0.0885333
	Day 4.5	0	0	0.279467	0	0	0.0104667	0.0876	0.131433	0.4371	0.0539333			Day 4.5	0	0	0.0406333	0.188867	0.4371	0.279467	0.0539333
	Day 5	0	0	0.116867	0.0635667	0	0.3118	0.00756667	0.0517333	0.354033	0.0944333			Day 5	0	0	0.0406333	0.330467	0.354033	0.180433	0.0944333
CHIR 1 Pulse	Day 2	1	0	0	0	0	0	0	0	0	0		CHIR 1 Pulse	Day 2	1	0	0	0	0	0	0
	Day 2.5	0.208533	0.711533	0	0	0	0	0	0	0	0.0799333			Day 2.5	0.208533	0.711533	0	0	0	0	0.0799333
	Day 3	0.7309	0	0.236533	0	0	0	0	0	0	0.0325667			Day 3	0	0.7309	0	0	0	0.236533	0.0325667
	Day 3.5	0	0	0.152233	0.1193	0.451133	0.0134	0.0107667	0.123867	0	0.1293			Day 3.5	0	0	0.0241667	0.123867	0	0.722667	0.1293
	Day 4	0	0	0.290767	0.4437	0	0.00853333	0.00983333	0.0101	0.1424	0.0946667			Day 4	0	0	0.0183667	0.0101	0.1424	0.734467	0.0946667
	Day 4.5	0	0	0.8021	0	0	0.00273333	0.0125333	0.00673333	0.155567	0.0203333			Day 4.5	0	0	0.0183667	0.00363333	0.155567	0.8021	0.0203333
	Day 5	0	0	0.6011	0.0947	0	0.0132333	0.0004	0.0095	0.224233	0.0568333			Day 5	0	0	0.0183667	0.00476667	0.224233	0.6958	0.0568333
CHIR 2 Pulses	Day 2	1	0	0	0	0	0	0	0	0	0		CHIR 2 Pulses	Day 2	1	0	0	0	0	0	0
	Day 2.5	0.208533	0.711533	0	0	0	0	0	0	0	0.0799333			Day 2.5	0.208533	0.711533	0	0	0	0	0.0799333
	Day 3	0.7309	0	0.236533	0	0	0	0	0	0	0.0325667			Day 3	0	0.7309	0	0	0	0.236533	0.0325667
	Day 3.5	0	0	0.1094	0.203033	0.256467	0.0266333	0.054	0.189367	0	0.1611			Day 3.5	0	0	0.0806333	0.189367	0	0.5689	0.1611
	Day 4	0	0	0.387167	0.2613	0	0.0183	0.0371667	0.0223333	0.1526	0.121133			Day 4	0	0	0.0554667	0.0223333	0.1526	0.648467	0.121133
	Day 4.5	0	0	0.764433	0	0	0.00453333	0.0264667	0.0219333	0.151167	0.0314667			Day 4.5	0	0	0.0554667	0	0.151167	0.764433	0.0314667
	Day 5	0	0	0.640033	0.0828333	0	0.0483	0.00126667	0.0336	0.132367	0.0616			Day 5	0	0	0.0554667	0.0277	0.132367	0.722867	0.0616

## Sheet: Test Exp Series Comparison
Differences		EPI	Tr	AN	PN	EM	CE	UT		Core markers		EPI	Tr	AN	PN	M	CE	UT		Otx2		EPI	Tr	AN	PN	M	CE	UT
No CHIR	Day 2	0	0	0	0	0	0	0		No CHIR	Day 2	1	0	0	0	0	0	0		No CHIR	Day 2	1	0	0	0	0	0	0
	Day 2.5	-0.0302667	0	0	0	0	0.00264	0.0276267			Day 2.5	0.8624	0	0	0	0	0.00264	0.13496			Day 2.5	0.892667	0	0	0	0	0	0.107333
	Day 3	-0.0983933	0	0	0	0	0.00516	0.0932333			Day 3	0.84734	0	0	0	0	0.04596	0.1067			Day 3	0.945733	0	0	0	0	0.0408	0.0134667
	Day 3.5	0	0	-0.00381333	-0.00507333	2e-05	-0.00150667	0.0103733			Day 3.5	0	0	0.86802	0.00926	2e-05	0.00756	0.11514			Day 3.5	0	0	0.871833	0.0143333	0	0.00906667	0.104767
	Day 4	0	0	-0.00567333	0.00934	0.00336	0.00436	-0.0113867			Day 4	0	0	0.94896	0.02124	0.00556	0.00646	0.01778			Day 4	0	0	0.954633	0.0119	0.0022	0.0021	0.0291667
	Day 4.5	0	0	-0.0717533	0	0.00562	-0.00398667	0.00958667			Day 4.5	0	0	0.88288	0	0.00882	0.00168	0.10662			Day 4.5	0	0	0.954633	0	0.0032	0.00566667	0.0970333
	Day 5	0	0	-0.00567333	0.03118	0.00272667	0.00679333	-0.143327			Day 5	0	0	0.94896	0.03118	0.00276	0.01246	0.00464			Day 5	0	0	0.954633	0	3.33333e-05	0.00566667	0.147967
CHIR 2-2.5	Day 2	0	0	0	0	0	0	0		CHIR 2-2.5	Day 2	1	0	0	0	0	0	0		CHIR 2-2.5	Day 2	1	0	0	0	0	0	0
	Day 2.5	-0.0686933	-0.143493	0	0	0	0.1346	0.0775867			Day 2.5	0.13984	0.56804	0	0	0	0.1346	0.15752			Day 2.5	0.208533	0.711533	0	0	0	0	0.0799333
	Day 3	-0.16614	0	0	0	0	0.0550333	0.111107			Day 3	0.71126	0	0	0	0	0.1495	0.13924			Day 3	0.8774	0	0	0	0	0.0944667	0.0281333
	Day 3.5	0	0	-0.00277333	0.05394	0	-0.0701333	0.0189667			Day 3.5	0	0	0.67376	0.13264	0	0.0221	0.1715			Day 3.5	0	0	0.676533	0.0787	0	0.0922333	0.152533
	Day 4	0	0	-0.0509133	0.0590733	0.00547333	0.00605333	-0.0196867			Day 4	0	0	0.67262	0.25324	0.01284	0.01402	0.04728			Day 4	0	0	0.723533	0.194167	0.00736667	0.00796667	0.0669667
	Day 4.5	0	0	-0.0509133	0.05448	0.0054	-0.00813333	-0.000833333			Day 4.5	0	0	0.67262	0.22108	0.015	0.0009	0.0904			Day 4.5	0	0	0.723533	0.1666	0.0096	0.00903333	0.0912333
	Day 5	0	0	-0.0509133	0.17832	0.00833333	0.00034	-0.13608			Day 5	0	0	0.67262	0.30022	0.0091	0.01154	0.00652			Day 5	0	0	0.723533	0.1219	0.000766667	0.0112	0.1426
CHIR 2-3	Day 2	0	0	0	0	0	0	0		CHIR 2-3	Day 2	1	0	0	0	0	0	0		CHIR 2-3	Day 2	1	0	0	0	0	0	0
	Day 2.5	-0.0686933	-0.143493	0	0	0	0.1346	0.0775867			Day 2.5	0.13984	0.56804	0	0	0	0.1346	0.15752			Day 2.5	0.208533	0.711533	0	0	0	0	0.0799333
	Day 3	0	-0.08012	0	0	0	-0.01396	0.09408			Day 3	0	0.13918	0	0	0	0.72024	0.14058			Day 3	0	0.2193	0	0	0	0.7342	0.0465
	Day 3.5	0	0	-0.0453533	0.0592867	0.02136	-0.0362533	0.00096			Day 3.5	0	0	0.06438	0.32032	0.02136	0.44818	0.14576			Day 3.5	0	0	0.109733	0.261033	0	0.484433	0.1448
	Day 4	0	0	-0.177987	0.115247	0.0272933	0.0530533	-0.0176067			Day 4	0	0	0.12718	0.58218	0.13636	0.07622	0.07806			Day 4	0	0	0.305167	0.466933	0.109067	0.0231667	0.0956667
	Day 4.5	0	0	-0.177987	0.210473	0.0138	-0.0246333	-0.0216533			Day 4.5	0	0	0.12718	0.63334	0.137	0.0095	0.09298			Day 4.5	0	0	0.305167	0.422867	0.1232	0.0341333	0.114633
	Day 5	0	0	-0.177987	0.273553	0.09756	-0.10462	-0.0885067			Day 5	0	0	0.12718	0.69282	0.14816	0.01488	0.01696			Day 5	0	0	0.305167	0.419267	0.0506	0.1195	0.105467
CHIR 2-5	Day 2	0	0	0	0	0	0	0		CHIR 2-5	Day 2	1	0	0	0	0	0	0		CHIR 2-5	Day 2	1	0	0	0	0	0	0
	Day 2.5	-0.0686933	-0.143493	0	0	0	0.1346	0.0775867			Day 2.5	0.13984	0.56804	0	0	0	0.1346	0.15752			Day 2.5	0.208533	0.711533	0	0	0	0	0.0799333
	Day 3	0	-0.08012	0	0	0	-0.01396	0.09408			Day 3	0	0.13918	0	0	0	0.72024	0.14058			Day 3	0	0.2193	0	0	0	0.7342	0.0465
	Day 3.5	0	0	0.00227333	-0.0277867	0.19454	-0.17276	0.00373333			Day 3.5	0	0	0.01044	0.01158	0.19454	0.70014	0.0833			Day 3.5	0	0	0.00816667	0.0393667	0	0.8729	0.0795667
	Day 4	0	0	-0.00248	-0.00355333	0.0990067	-0.0660867	-0.0268867			Day 4	0	0	0.00672	0.00588	0.36344	0.57588	0.04808			Day 4	0	0	0.0092	0.00943333	0.264433	0.641967	0.0749667
	Day 4.5	0	0	-0.00248	0.00108	0.11398	-0.132687	0.0201067			Day 4.5	0	0	0.00672	0.00908	0.57208	0.36848	0.04364			Day 4.5	0	0	0.0092	0.008	0.4581	0.501167	0.0235333
	Day 5	0	0	-0.00248	0.00252667	0.13982	-0.11924	-0.0206267			Day 5	0	0	0.00672	0.01386	0.58162	0.36296	0.03484			Day 5	0	0	0.0092	0.0113333	0.4418	0.4822	0.0554667
CHIR 2-3 0.1	Day 2	0	0	0	0	0	0	0		CHIR 2-3 0.1	Day 2	1	0	0	0	0	0	0		CHIR 2-3 0.1	Day 2	1	0	0	0	0	0	0
	Day 2.5	-0.0686933	-0.143493	0	0	0	0.1346	0.0775867			Day 2.5	0.13984	0.56804	0	0	0	0.1346	0.15752			Day 2.5	0.208533	0.711533	0	0	0	0	0.0799333
	Day 3	0	-0.08012	0	0	0	-0.01396	0.09408			Day 3	0	0.13918	0	0	0	0.72024	0.14058			Day 3	0	0.2193	0	0	0	0.7342	0.0465
	Day 3.5	0	0	-0.00815333	-0.01726	0.0471	-0.03044	0.00875333			Day 3.5	0	0	0.06678	0.23484	0.0471	0.50166	0.14962			Day 3.5	0	0	0.0749333	0.2521	0	0.5321	0.140867
	Day 4	0	0	-0.107467	0.0278133	0.00798667	0.08572	-0.0140533			Day 4	0	0	0.0916	0.52908	0.17212	0.11832	0.08888			Day 4	0	0	0.199067	0.501267	0.164133	0.0326	0.102933
	Day 4.5	0	0	-0.107467	0.145267	-0.00422	-0.01448	-0.0191			Day 4.5	0	0	0.0916	0.6295	0.18158	0.02192	0.0754			Day 4.5	0	0	0.199067	0.484233	0.1858	0.0364	0.0945
	Day 5	0	0	-0.107467	0.209847	0.06794	-0.0886267	-0.0816933			Day 5	0	0	0.0916	0.67948	0.18624	0.02324	0.01944			Day 5	0	0	0.199067	0.469633	0.1183	0.111867	0.101133
CHIR 2-3 0.3	Day 2	0	0	0	0	0	0	0		CHIR 2-3 0.3	Day 2	1	0	0	0	0	0	0		CHIR 2-3 0.3	Day 2	1	0	0	0	0	0	0
	Day 2.5	-0.0686933	-0.143493	0	0	0	0.1346	0.0775867			Day 2.5	0.13984	0.56804	0	0	0	0.1346	0.15752			Day 2.5	0.208533	0.711533	0	0	0	0	0.0799333
	Day 3	0	-0.08012	0	0	0	-0.01396	0.09408			Day 3	0	0.13918	0	0	0	0.72024	0.14058			Day 3	0	0.2193	0	0	0	0.7342	0.0465
	Day 3.5	0	0	-0.00435333	-0.0111133	0.12008	-0.107113	0.0025			Day 3.5	0	0	0.02128	0.14852	0.12008	0.59382	0.1163			Day 3.5	0	0	0.0256333	0.159633	0	0.700933	0.1138
	Day 4	0	0	-0.0457733	-0.0207267	-0.04012	0.126907	-0.0202867			Day 4	0	0	0.02966	0.22334	0.30698	0.36024	0.07978			Day 4	0	0	0.0754333	0.244067	0.3471	0.233333	0.100067
	Day 4.5	0	0	-0.0457733	0.05926	-0.0390867	0.0424333	-0.0168333			Day 4.5	0	0	0.02966	0.42966	0.36598	0.1108	0.0639			Day 4.5	0	0	0.0754333	0.3704	0.405067	0.0683667	0.0807333
	Day 5	0	0	-0.0457733	0.118593	0.02942	-0.0248067	-0.0774333			Day 5	0	0	0.02966	0.64396	0.25542	0.05786	0.0131			Day 5	0	0	0.0754333	0.525367	0.226	0.0826667	0.0905333
CHIR 2-3 0.5	Day 2	0	0	0	0	0	0	0		CHIR 2-3 0.5	Day 2	1	0	0	0	0	0	0		CHIR 2-3 0.5	Day 2	1	0	0	0	0	0	0
	Day 2.5	-0.0686933	-0.143493	0	0	0	0.1346	0.0775867			Day 2.5	0.13984	0.56804	0	0	0	0.1346	0.15752			Day 2.5	0.208533	0.711533	0	0	0	0	0.0799333
	Day 3	0	-0.08012	0	0	0	-0.01396	0.09408			Day 3	0	0.13918	0	0	0	0.72024	0.14058			Day 3	0	0.2193	0	0	0	0.7342	0.0465
	Day 3.5	0	0	-0.00347333	-0.03874	0.17192	-0.131873	0.00216667			Day 3.5	0	0	0.01566	0.06076	0.17192	0.65556	0.0961			Day 3.5	0	0	0.0191333	0.0995	0	0.787433	0.0939333
	Day 4	0	0	-0.0260133	-0.00877333	-0.0015	0.05612	-0.0198333			Day 4	0	0	0.01462	0.10216	0.3234	0.49112	0.0687			Day 4	0	0	0.0406333	0.110933	0.3249	0.435	0.0885333
	Day 4.5	0	0	-0.0260133	-0.0195467	-0.01606	0.0583133	0.00330667			Day 4.5	0	0	0.01462	0.16932	0.42104	0.33778	0.05724			Day 4.5	0	0	0.0406333	0.188867	0.4371	0.279467	0.0539333
	Day 5	0	0	-0.0260133	0.0853533	0.00712667	-0.00377333	-0.0626933			Day 5	0	0	0.01462	0.41582	0.36116	0.17666	0.03174			Day 5	0	0	0.0406333	0.330467	0.354033	0.180433	0.0944333
CHIR 1 Pulse	Day 2	0	0	0	0	0	0	0		CHIR 1 Pulse	Day 2	1	0	0	0	0	0	0		CHIR 1 Pulse	Day 2	1	0	0	0	0	0	0
	Day 2.5	-0.0686933	-0.143493	0	0	0	0.1346	0.0775867			Day 2.5	0.13984	0.56804	0	0	0	0.1346	0.15752			Day 2.5	0.208533	0.711533	0	0	0	0	0.0799333
	Day 3	0	-0.25706	0	0	0	0.0868467	0.170213			Day 3	0	0.47384	0	0	0	0.32338	0.20278			Day 3	0	0.7309	0	0	0	0.236533	0.0325667
	Day 3.5	0	0	0.0167733	-0.106867	0.02534	0.0212733	0.04348			Day 3.5	0	0	0.04094	0.017	0.02534	0.74394	0.17278			Day 3.5	0	0	0.0241667	0.123867	0	0.722667	0.1293
	Day 4	0	0	-0.0100667	-0.00348	0.0117	0.0393533	-0.0375067			Day 4	0	0	0.0083	0.00662	0.1541	0.77382	0.05716			Day 4	0	0	0.0183667	0.0101	0.1424	0.734467	0.0946667
	Day 4.5	0	0	-0.0100667	0.00362667	0.143193	-0.16808	0.0313267			Day 4.5	0	0	0.0083	0.00726	0.29876	0.63402	0.05166			Day 4.5	0	0	0.0183667	0.00363333	0.155567	0.8021	0.0203333
	Day 5	0	0	-0.0100667	0.00699333	0.155967	-0.14232	-0.0105733			Day 5	0	0	0.0083	0.01176	0.3802	0.55348	0.04626			Day 5	0	0	0.0183667	0.00476667	0.224233	0.6958	0.0568333
CHIR 2 Pulses	Day 2	0	0	0	0	0	0	0		CHIR 2 Pulses	Day 2	1	0	0	0	0	0	0		CHIR 2 Pulses	Day 2	1	0	0	0	0	0	0
	Day 2.5	-0.0686933	-0.143493	0	0	0	0.1346	0.0775867			Day 2.5	0.13984	0.56804	0	0	0	0.1346	0.15752			Day 2.5	0.208533	0.711533	0	0	0	0	0.0799333
	Day 3	0	-0.25706	0	0	0	0.0868467	0.170213			Day 3	0	0.47384	0	0	0	0.32338	0.20278			Day 3	0	0.7309	0	0	0	0.236533	0.0325667
	Day 3.5	0	0	-0.0135733	-0.152367	0.00496	0.07052	0.09046			Day 3.5	0	0	0.06706	0.037	0.00496	0.63942	0.25156			Day 3.5	0	0	0.0806333	0.189367	0	0.5689	0.1611
	Day 4	0	0	-0.0311067	-0.00209333	-0.01178	0.0725333	-0.0275533			Day 4	0	0	0.02436	0.02024	0.14082	0.721	0.09358			Day 4	0	0	0.0554667	0.0223333	0.1526	0.648467	0.121133
	Day 4.5	0	0	-0.0311067	0.01568	0.0523533	-0.0751733	0.0357133			Day 4.5	0	0	0.02436	0.01568	0.20352	0.68926	0.06718			Day 4.5	0	0	0.0554667	0	0.151167	0.764433	0.0314667
	Day 5	0	0	-0.0311067	0.01904	0.103893	-0.0702867	-0.02154			Day 5	0	0	0.02436	0.04674	0.23626	0.65258	0.04006			Day 5	0	0	0.0554667	0.0277	0.132367	0.722867	0.0616

## Sheet: Prediction 2 Exp Series
		CE	CE	PN	EM	LM	Unclassified				PN	M	CE	UT
CHIR 2-3	Day 3	0.3945	0.5654	0	0	0	0.0401		CHIR 2-3	Day 3	0	0	0.9599	0.0401
	Day 4	0.0534	0	0.7818	0.0026	0.1347	0.0275			Day 4	0.7818	0.1373	0.0534	0.0275
	Day 5	0.0319	0	0.7087	0.0022	0.2362	0.021			Day 5	0.7087	0.2384	0.0319	0.021
CHIR 2-4	Day 3	0.3945	0.5654	0	0	0	0.0401		CHIR 2-4	Day 3	0	0	0.9599	0.0401
	Day 4	0.6371	0	0.0135	0.2932	0.0365	0.0197			Day 4	0.0135	0.3297	0.6371	0.0197
	Day 5	0.3378	0	0.0226	0.0486	0.5397	0.0513			Day 5	0.0226	0.5883	0.3378	0.0513
CHIR 2-5	Day 3	0.3945	0.5654	0	0	0	0.0401		CHIR 2-5	Day 3	0	0	0.9599	0.0401
	Day 4	0.6371	0	0.0135	0.2932	0.0365	0.0197			Day 4	0.0135	0.3297	0.6371	0.0197
	Day 5	0.3517	0	0.0071	0.373	0.2449	0.0233			Day 5	0.0071	0.6179	0.3517	0.0233
CHIR 2-3 PD 3-4	Day 3	0.3945	0.5654	0	0	0	0.0401		CHIR 2-3 PD 3-4	Day 3	0	0	0.9599	0.0401
	Day 4	0.0329	0	0.8812	0.0006	0.0529	0.0324			Day 4	0.8812	0.0535	0.0329	0.0324
CHIR 2-3 RA 3-4	Day 3	0.3945	0.5654	0	0	0	0.0401		CHIR 2-3 RA 3-4	Day 3	0	0	0.9599	0.0401
	Day 4	0.007	0	0.867	0.0007	0.0967	0.0286			Day 4	0.867	0.0974	0.007	0.0286
CHIR 2-4 RA 4-5	Day 3	0.3945	0.5654	0	0	0	0.0401		CHIR 2-4 RA 4-5	Day 3	0	0	0.9599	0.0401
	Day 4	0.6371	0	0.0135	0.2932	0.0365	0.0197			Day 4	0.0135	0.3297	0.6371	0.0197
	Day 5	0.2118	0	0.1146	0.007	0.6201	0.0465			Day 5	0.1146	0.6271	0.2118	0.0465
CHIR 2-3.5	Day 3	0.3945	0.5654	0	0	0	0.0401		CHIR 2-3.5	Day 3	0	0	0.9599	0.0401
	Day 4.5	0.3552	0	0.1698	0.0333	0.3686	0.0731			Day 4.5	0.1698	0.4019	0.3552	0.0731
CHIR 2-3.5 PD 3.5-4.5	Day 3	0.3945	0.5654	0	0	0	0.0401		CHIR 2-3.5 PD 3.5-4.5	Day 3	0	0	0.9599	0.0401
	Day 4.5	0.0647	0	0.4844	0.0037	0.3926	0.0546			Day 4.5	0.4844	0.3963	0.0647	0.0546
CHIR 2-3.5 RA 3.5-4.5	Day 3	0.3945	0.5654	0	0	0	0.0401		CHIR 2-3.5 RA 3.5-4.5	Day 3	0	0	0.9599	0.0401
	Day 4.5	0.044	0	0.4986	0.0108	0.3902	0.0564			Day 4.5	0.4986	0.401	0.044	0.0564
